# Supplementary material for: Benchmarking the Accuracy of AlphaFold 2 in Loop Structure Prediction
Source: Biomolecules. 2022 Jul 14;12(7):985. doi: 10.3390/biom12070985 (PMC9312937; doi:10.3390/biom12070985)
Supplement: Supplementary file 1 [file biomolecules-12-00985-s001.zip]

Archive with 1 entries (1 files):
- biomolecules-1772594-supplementary.pdf
